# Supplementary material for: A Longitudinal Operant Assessment of Cognitive and Behavioural Changes in the HdhQ111 Mouse Model of Huntington’s Disease
Source: PLoS One. 2016 Oct 4;11(10):e0164072. doi: 10.1371/journal.pone.0164072 (PMC5049765; doi:10.1371/journal.pone.0164072)
Supplement: S1 File — Complete data sets for longitudinal operant testing including Fixed Ratio (FR), Progressive Ratio (PR), 5-Choice Serial Reaction Time Task (5-CSRTT) and Serial Implicit Learning Task (SILT). (XLSX) [file pone.0164072.s001.xlsx]

## Sheet: FR1 Data
	Geno	Sex	TIMEPOINT
			6m	6m	6m		12m	12m	12m		18m	18m	18m
			2.5	5	7.5		2.5	5	7.5		2.5	5	7.5
358	HET	F	122	165	159.667		249.667	205.333	179.667		198.333	217	192
366	HET	F	354	230	231.333		321	273	211		205	313.333	233
368	HET	F	402	309.667	236.667		413	279	256.333		*	*	*
381	HET	M	259	286.667	206.667		368	347.667	216.333		320	322	257.333
387	HET	F	229	278.333	184		179.667	230.333	159		288.333	196	170.667
390	HET	M	243	224.333	191.333		358.333	258.333	243.667		440.333	346.333	271.667
397	HET	M	269.333	293.333	246		395.333	399.333	370.333		418	324.333	311.667
359	WT	F	333	242	138.333		355.667	221.667	183.667		468.333	394.667	264
363	WT	M	342.333	247.333	225.667		392	374.333	215.333		447	377	340.667
365	WT	F	479.667	309	272.667		498.333	374.667	310.667		396	358.667	302.667
367	WT	F	296.667	190.667	148.333		438.333	311	230.333		509.667	379	301.667
369	WT	F	454.667	429.667	289.667		385.667	297	193		483.667	343.333	269.667
388	WT	F	278.667	297.333	216.667		312.667	264.667	221.333		507	360.667	302.333
389	WT	M	146.667	188.667	170.667		271.667	190.333	221.333		536.667	412	306.333
398	WT	M	279	274	252		445.333	240.667	272.667		343	283.333	263.667
360	WT	M	339.333	290.667	248.333		305.667	262.333	218		441	322.667	256.333
			2.5µl	5µl	7.5µl		2.5µl	5µl	7.5µl		2.5µl	5µl	7.5µl
		WT	327.778	274.37	218.037		378.37	281.852	229.593		459.148	359.037	289.704
		WTSEM	32.936	24.221	18.1437		24.7806	21.2841	13.0975		20.2387	12.9631	9.27818
		HdhQ111/+	268.333	255.333	207.952		326.429	284.714	233.762		311.667	286.5	239.389
		HETSEM	34.1202	19.3155	11.9542		31.7915	25.46	26.0936		41.9118	25.8277	21.2894

## Sheet: PR Data
			6M				12M				18M
Ratio Complete			50ms	100ms	150ms		50ms	100ms	150ms		50ms	100ms	150ms
		Wildtype	10.963	12.9259	15.037		17.6296	22.2222	19.5556		20.2963	24.2222	20.3704
			1.74929	0.97306	2.22808		1.2613	1.93968	1.1547		1.59904	1.52954	1.82358
		HdhQ111	10.5714	11.9048	10.8095		13	16.2857	13.8095		13.9444	15.4444	13.4444
			0.692799	0.57604	1.0049		1.39158	1.57935	1.49931		1.61111	1.30998	1.37885
		6M																					12M																							18M
Ratio @ BP		50ms							100ms							150ms							50ms							100ms							150ms							50ms
		30s	60s	120s	180s	240s	300s		30s	60s	120s	180s	240s	300s		30s	60s	120s	180s	240s	300s		30s	60s	120s	180s	240s	300s		30s	60s	120s	180s	240s	300s		30s	60s	120s	180s	240s	300s		30s	60s	120s	180s	240s	300s
	Wildtype	3	3.53704	5.11111	6.16667	7.22222	7.72222		5.59259	6.22222	7.55556	8.05556	7.8125	9.0625		2.40741	3.18519	4.59259	6.72222	7.5	6.77778		2.37037	3.96296	7.66667	8.81481	9.57143	8.91667		6.85185	8.92593	11.8333	12.9167	13.5833	14.4167		2.92593	5.22222	8.77778	11.7778	13.5	13.8		3.77778	5.55556	7.05556	8.5	7.8125	8.4375
		0.412011	0.456248	0.734931	1.12423	1.54135	1.65225		0.568672	0.547159	0.647884	0.76578	0.550467	0.826122		0.27654	0.423504	0.57138	0.741204	0.993031	1.0073		0.30146	0.639358	0.973412	1.12917	1.96526	1.8992		0.659946	0.900579	1.48605	2.09927	2.01004	2.03477		0.388006	0.61864	1.27778	1.85426	1.82117	2.78209		0.454742	0.444444	0.951769	1.34371	0.706712	0.63694
	HdhQ111	2.61905	3.42857	4.38095	4.90476	5	5.57143		4.90476	5.85714	6.71429	7.42857	7.64286	8.21429		1.7619	2.42857	3.42857	4.7619	5.21429	7.85714		3.42857	4.2381	5.04762	6.42857	6.71429	8.14286		5.09524	7.14286	9.85714	11.1429	11.8571	10.8571		2.7619	3.80952	6.42857	7.28571	7.42857	9		2.94444	4.83333	6.38889	7.05556	7.97222	8.22222
		0.426804	0.486399	0.746876	0.80249	0.755929	0.868966		0.446706	0.508432	0.606092	0.84112	0.761533	0.89879		0.306148	0.368856	0.758425	0.719032	0.858134	1.37024		0.396508	0.422353	0.592852	0.972408	1.01686	1.4829		0.789194	1.14286	1.33503	1.69633	1.69633	2.32408		0.188482	0.423247	1.25085	1.2289	1.10964	1.21499		0.519378	1.18868	1.15283	1.57154	1.2564	1.0669

## Sheet: 5CSRTT Data
		Accuracy
		10 sec							2 sec						0.5sec													2 sec						0.5sec													2 sec
			A	B	C	D	E		A	B	C	D	E		A	B	C	D	E			A	B	C	D	E		A	B	C	D	E		A	B	C	D	E			A	B	C	D	E		A	B	C
		WT	82.2807	87.7341	88.9715	87.2848	80.7691		73.4527	82.2545	81.3225	73.9575	71.2258		48.0371	66.4015	67.7339	57.1513	44.7314			80.1335	87.1381	88.7421	85.9623	83.4542		72.5748	81.0769	81.067	77.2602	75.1182		53.6627	57.0592	61.1342	52.878	51.1463			79.113	84.6467	92.6486	82.8518	76.7311		75.3469	80.0338	89.2431
		WTSEM	4.05855	3.98224	4.13905	3.72711	5.36426		5.00491	4.53207	3.64919	5.46997	5.63646		4.68801	2.79969	4.83863	2.91749	5.55979			2.95851	1.77802	1.92837	1.80009	1.99162		3.97781	2.94364	1.57445	2.47893	3.32193		2.94048	3.50446	4.00138	3.56419	6.442			6.02589	1.66129	0.56354	1.15624	3.54612		4.75388	5.0897	1.54446
		HdhQ111/+	83.1687	89.2543	93.0486	90.2991	81.8423		66.5143	77.973	83.7405	78.9044	67.8341		46.9102	56.6232	61.7016	48.9183	34.9153			85.0843	91.012	90.168	88.8791	82.6016		70.0413	80.146	83.6248	73.0306	64.9161		38.501	53.031	58.9547	58.1921	44.2147			79.314	88.2404	90.9125	90.8006	86.9327		62.239	73.8908	81.3515
		HETSEM	3.7677	2.35454	0.837187	1.70089	2.20941		6.15651	6.04182	3.67104	1.79182	4.94307		3.35373	3.1871	6.02158	3.42323	3.88939			2.0973	2.19517	2.48064	1.79624	1.96123		3.78872	3.45723	2.16466	3.23013	3.42647		4.7734	6.26488	4.33796	2.75312	3.62622			3.47733	2.01948	2.72602	2.21781	2.55697		7.76225	3.64991	3.05242
	10 sec								2 sec						0.5 sec
		RT by hole	A	B	C	D	E		A	B	C	D	E		A	B	C	D	E			A	B	C	D	E		A	B	C	D	E		A	B	C	D	E			A	B	C	D	E		A	B	C
		WT	2.68372	2.27	1.95798	2.32622	2.58902		1.39969	1.30624	1.17779	1.22577	1.36137		1.18993	1.225	0.991063	1.12783	1.67062			2.10091	1.93716	1.96486	2.13564	2.35288		1.25459	1.08326	1.05678	1.14886	1.38363		1.3587	0.978624	0.960696	1.05838	1.50119			2.03877	1.86049	1.66259	2.05098	2.16329		1.18015	1.10301	1.11267
		WTSEM	0.252119	0.201964	0.149848	0.165768	0.17513		0.116538	0.140805	0.119235	0.126911	0.0720862		0.0853889	0.201673	0.122768	0.192554	0.191957			0.113079	0.0926676	0.116933	0.15334	0.128213		0.0600697	0.0500979	0.0773448	0.0547174	0.0563157		0.167344	0.110786	0.0459807	0.0873765	0.298677			0.142282	0.148888	0.182291	0.293742	0.251471		0.065683	0.0536654	0.112063
		HdhQ111/+	2.94442	2.61696	2.45039	2.54866	3.07163		1.66973	1.39012	1.37409	1.5162	1.65468		2.15806	1.53705	1.53891	1.74948	1.96324			2.62949	2.60959	2.28883	2.36274	2.78049		1.89001	1.71836	1.59256	1.74953	1.8324		1.68792	2.04241	1.65404	1.65234	1.70369			3.12542	2.82866	2.42147	2.37935	2.68195		1.82433	1.70283	1.74502
		HETSEM	0.222566	0.198594	0.212799	0.136685	0.152343		0.168051	0.135019	0.149333	0.133583	0.153202		0.318761	0.122543	0.155151	0.29984	0.226089			0.317467	0.273193	0.257412	0.185266	0.252834		0.158829	0.233029	0.236708	0.248879	0.18324		0.352444	0.408428	0.286606	0.208858	0.141374			0.268062	0.367053	0.249389	0.299997	0.290735		0.0922327	0.134902	0.211057
		10 sec							2 sec						0.5 sec
		TO	A	B	C	D	E		A	B	C	D	E		A	B	C	D	E			A	B	C	D	E		A	B	C	D	E		A	B	C	D	E			A	B	C	D	E		A	B	C
		WT	5.48889	4.06667	4.15556	4.66667	5.13333		8.60556	7.1	7.24444	7.76667	8.01667		10.5556	9.475	9.9	9.075	10.875			3.08889	3.66667	3.88889	3.48889	4.26667		6.55556	6.53333	6.71111	6.82222	7.82222		8.26667	7.875	7.35	8.7	7.8			3.13333	3.06667	2.97778	3.35556	3.71111		6.02222	5.44444	5.2
		WTSEM	1.61146	0.904925	1.1209	1.10655	1.09341		1.34103	1.1267	1.0764	1.13407	1.11704		1.37023	1.24588	1.24544	1.16497	1.09798			0.485412	0.54174	0.420459	0.573134	0.789891		0.913952	1.23513	1.11759	0.966922	1.27778		1.90713	2.24052	2.07941	1.98782	2.19056			1.04745	0.958747	0.989769	1.1269	1.10126		1.30871	0.790062	1.12497
		HdhQ111/+	5.05714	4.43333	4.93333	4.7	5.7		9.82857	9.02857	8.25714	9	9.91429		12.2	13.1429	14.3143	12.9143	14.2857			3.05714	3.83333	3.46667	2.7	3.8		7.10714	6.74286	6.58571	6.59286	8.7		11.4571	10.0571	9.14286	8.8	10.5143			3.83333	4.16	2.64	2.92	3.64		9.20833	7.65	8.13333
		HETSEM	1.13113	1.12714	0.958703	0.866795	0.999667		1.52092	1.65755	1.36327	1.35787	1.63233		1.21027	0.943867	1.22424	1.24431	0.9122			0.733828	0.830127	1.07166	0.304412	1.02111		0.945946	1.45518	1.10506	0.990216	1.54504		1.45256	1.29447	1.46626	1.35365	1.36546			0.729231	0.926067	0.82801	0.705975	1.01272		1.3847	1.19993	1.04902
		10 Sec							2 Sec						0.5 Sec
		% TO	A	B	C	D	E		A	B	C	D	E		A	B	C	D	E			A	B	C	D	E		A	B	C	D	E		A	B	C	D	E			A	B	C	D	E		A	B	C
		WT	14.5791	11.9799	11.9042	13.2813	13.5343		22.3551	20.5133	21.7572	22.6497	22.128		33.528	30.2369	30.8959	29.294	34.7485			7.45293	8.70216	8.78776	8.62944	10.1402		16.8745	17.1437	17.0105	18.0453	18.0982		27.5825	26.0037	25.8834	27.5243	27.1092			7.84649	7.70827	7.09777	7.95912	9.32555		15.9613	14.931	14.7034
		WTSEM	5.25447	4.62539	4.63271	4.79512	4.26766		4.5729	4.29314	4.46467	4.95733	4.25366		5.49667	5.31367	4.81868	4.77539	4.94086			1.22917	1.45634	0.998832	1.47366	1.90634		2.63731	4.18004	3.27521	3.15302	3.3866		8.38639	8.74748	9.30049	8.23479	9.17505			2.76003	2.70287	2.4901	2.76798	2.8978		4.23884	3.66886	4.50542
		HdhQ111/+	14.006	12.5206	13.6452	14.1049	16.9816		30.7948	28.761	29.2941	29.158	31.1355		47.4441	46.7927	49.5917	48.1408	52.785			9.95382	11.853	11.1407	8.60318	10.4168		24.0189	22.808	22.5845	22.2258	25.3092		40.0987	35.5366	34.5987	32.7026	38.1636			10.467	11.98	7.55133	8.88827	10.3394		30.2104	26.0495	27.5516
		HETSEM	3.55002	3.38176	3.01045	3.08588	3.57616		6.33884	6.20732	6.26454	5.94093	7.06285		5.71627	5.10561	5.60288	5.10372	4.70769			2.81191	2.95611	3.58189	1.61301	3.32919		4.82118	6.20063	5.17002	4.47594	4.96209		6.171	6.86329	6.87546	6.5832	6.84397			1.98871	2.92635	2.57616	2.49899	3.21036		5.56602	4.85784	4.29599
			10	2	0.5		10	2	0.5		10	2	0.5
		WT	190.311	160.7	123.956		200.4	175.275	138.425		210.912	199.55	139.1
		WTSEM	16.8391	16.8347	13.9064		14.5353	17.1597	25.1293		19.2728	14.8662	22.5521
		HdhQ111/+	167.233	131.943	75.5143		175.914	133.69	99.7429		161.313	119.4	80.5333
		HETSEM	14.0625	20.2376	11.2138		17.6691	19.7614	16.9246		12.5262	15.8663	14.3424
																																													a3has1
																																													a3hbs1
																																													a3hcs1
																																													a3hds1
																																													a3h3s1
																																													a3has2
																																													a3hbs2
																																													a3hcs2
																																													a3hds2
																																													a3hes2
																																													a3has3
																																													a3hbs3
																																													a3hcs3
																																													a3hds3
																																													a3hes3
[truncated: 23 more columns]

## Sheet: SILT Data
		A	B	C	D	E		A	B	C	D	E		A	B	C	D	E		A	B	C	D	E		A	B	C	D	E		A	B	C	D	E
358	het	32.96	29.45	45.11	48.76	40.74		23.5	28.73	43.45	49.85	33.42		57.81	60.58	65.49	68.3	67.6		23.31	41	28	41.75	34.07		29.38	20.55	29.76	19.99	24.6		22.5	26.84	25.58	26.04	26.03
366	het	81.8	79.07	83.96	87.58	70.08		70.52	76.04	79.97	84.83	76.36		76.99	83.56	84.44	79.28	81.18		59.12	67	61	61.96	52.06		68.92	68.2	71.76	80.36	68.11		52.2	58.58	62.79	67.85	61.41
368	het	70.72	79.73	82.43	78.42	70.5		46.24	52.68	58.22	67.36	67.03		80.11	78.85	79.51	74.47	85.54		82.24	76	81	75.25	82.9		80.62	75.24	75.17	74.91	70.69		85.46	66.05	57.66	44.19	34.65
381	het	61.79	54.54	61.9	68.91	70.11		69.2	64.61	75.47	68.71	61.89		*	*	*	*	*		*	*	*	*	*		*	*	*	*	*		*	*	*	*	*
387	het	62.41	57.74	79.38	82.91	76.39		54	59.56	29.76	55.82	50.67		73.16	75.72	78.34	79.35	68.38		57.22	60	65	72.02	60.28		49.83	52.32	49.8	49.78	48.37		52.87	37.5	40.77	44.29	57.25
390	het	33.86	52.48	50.93	60.39	53.35		42.16	59.19	68.65	65.64	58.14		30.6	62.89	55.7	65.82	46.96		41.7	56	61	69.03	51.76		47.28	76.72	64.54	72.95	41.97		51.5	71.88	66.83	75	51.37
397	het	71.43	78.2	79.67	79.34	59.47		64.19	73.06	77.29	79.71	70.13		56.56	79.57	77.46	80.91	61.15		75.22	81	85	79.8	74.18		62.74	74.43	70.34	70.94	58.45		76.42	78.58	80.07	76.57	61.77
359	wt	67.35	72.5	71.63	77.36	61.45		71.13	69.84	77.26	74.52	64.11		77.78	78.66	85.56	83.45	83.21		80.67	85	86	81.77	80.49		59.66	62.85	66.17	62.23	50.08		66.07	65.39	73.37	73.05	69.25
363	wt	86.6	90.88	92.16	90.84	85.78		57.98	80.77	77.37	77.38	64.84		55.97	62.43	58.08	65.09	60.08		61.06	82	76	73.05	62.18		66.58	70.52	72.77	74.99	62.77		76.78	79.26	85.37	76.37	83.57
365	wt	57.25	58.78	55.8	51.16	66.36		49.43	49.73	18.69	56.41	68.64		50.88	48.73	52.21	56.47	78.16		73.2	78	76	72.69	84.88		89.8	93.96	90.12	91.65	74.7		57.18	79.42	82.24	78.37	73.05
367	wt	57.87	80.32	80.74	67.77	73.9		41.62	74.14	71.53	73.15	65.47		64.28	78.53	75.97	78.11	72.77		47.06	61	54	66.99	54.13		72.34	64.91	70.97	75.74	70.85		74.48	73.54	76.75	78.78	77.62
369	wt	59.84	71.62	69.29	68.61	68.73		79.92	81.05	89.29	90.93	90.27		80.66	79.57	84.61	84.46	84.18		90.32	90	93	92.51	94.54		63.98	79.09	85.35	84.96	82.42		46.55	65.49	65.14	71.45	66.17
388	wt	69.97	79.59	79.63	83.75	69.86		56.39	69.01	71.45	69.83	67.68		59.29	72.54	74.71	69.5	73.55		73.06	76	83	79.93	65.1		85.55	85.4	85.02	83.95	79.51		92.75	88.33	92.77	95.84	93.08
389	wt	41.65	32.56	29.92	38.38	38.5		27.4	24.44	28.2	26.14	34.19		57.85	64.84	64.17	67.73	60.29		53.54	62	67	61.44	53.64		58.16	65.48	84.04	61.39	61.07		35.6	43.78	71.69	48.67	45.05
398	wt	65.75	69.38	75.34	67.06	47.47		62.39	70.52	70.85	71.31	53.11		65.15	83.11	80.43	75.67	58.31		71.55	78	76	75.85	66.58		72	73.53	82.1	79.56	71.85		57.57	55.94	69.96	59.38	56.44
360	wt	69.06	73.9	80.62	80.46	68.53		65.64	74.9	67.88	68.41	63.89		67.49	74.61	79.42	82.24	69.57		84.67	83	82	84.19	76.17		60.87	75.41	80.72	78.63	60.91		83.13	82.09	89.77	78.72	84.98
	WT	63.9267	69.9478	70.57	69.4878	64.5089		56.8778	66.0444	63.6133	67.5644	63.5778		64.3722	71.4467	72.7956	73.6356	71.1244		70.57	77.2222	77	76.4911	70.8567		69.8822	74.5722	79.6956	77.0111	68.24		65.5678	70.36	78.5622	73.4033	72.1344
		4.05896	5.51076	6.06531	5.47076	4.6887		5.27032	6.03956	7.90713	5.9886	4.90705		3.2838	3.64468	3.96711	3.1871	3.29265		4.7699	3.28624	3.78227	3.11599	4.68671		3.76679	3.42617	2.6398	3.33947	3.44502		6.06305	4.70633	3.16002	4.41962	4.98498
	HdhQ111/+	59.2814	61.6014	69.0543	72.33	62.9486		52.83	59.1243	61.83	67.4171	59.6629		62.5383	73.5283	73.49	74.6883	68.4683		56.4683	63.5	63.5	66.635	59.2083		56.4617	61.2433	60.2283	61.4883	52.0317		56.825	56.5717	55.6167	55.6567	48.7467
		7.1392	7.0559	6.12063	5.2111	4.72403		6.41586	5.92809	7.20445	4.63489	5.38841		7.54672	3.87768	4.38144	2.58863	5.68611		8.83361	5.91467	8.25328	5.54794	7.13		7.39358	8.93176	7.10431	9.33842	7.10629		9.03239	8.28711	7.96233	8.3627	6.12078
		A	B	C	D	E		A	B	C	D	E		A	B	C	D	E		A	B	C	D	E		A	B	C	D	E		A	B	C	D	E
	het	3.0588	4.2376	2.1144	2.5944	3.706		4.4084	2.327	1.5022	2.4652	3.5576		3.2128	2.8184	1.6448	2.0492	2.2396		3.77475	2.352	2.9388	2.3772	2.492		2.7618	2.7348	2.7502	4.4166	3.2882		3.6802	2.4232	1.8292	2.626	3.3696
	het	3.4094	3.409	2.2568	2.7946	4.6322		2.8144	1.5726	1.395	2.0362	2.5524		2.3906	1.6968	1.4948	1.7806	1.8054		2.7392	1.9542	1.474	1.026	1.7454		2.1866	1.49	1.0824	0.9614	1.3972		2.6814	1.2808	1.3278	1.013	2.137
	het	3.108	2.2624	2.2558	1.8078	1.625		2.6582	1.4428	1.3174	1.0644	1.4006		*	*	*	*	*		*	*	*	*	*		*	*	*	*	*		*	*	*	*	*
	het	3.4194	2.7904	2.3094	2.9086	3.4342		1.8984	1.9704	1.5232	2.1548	2.398		3.295	2.8248	2.755	4.3902	3.1676		1.582	1.5014	1.6402	2.1378	1.5448		0.8964	2.001	1.8534	3.3912	3.2326		0.6126	1.6856	1.6076	0.989	1.557
	het	6.2238	8.4074	4.6912	3.3316	4.1974		9.5854	7.3374	2.486	3.197	4.2476		4.5756	3.1628	4.3664	3.2694	3.534		2.314	3.748	3.0012	1.4134	1.7144		2.6516	2.682	2.413	1.5148	3.0006		4.9182	2.8166	2.1738	1.7038	3.2888
	het	3.0174	2.8516	2.586	1.9996	3.1402		2.0572	1.8436	2.5648	2.1186	3.2786		2.0372	1.7612	2.2156	2.38	3.1408		2.48725	3.9144	2.3752	1.765	3.945		3.2768	1.9506	2.2474	1.8946	3.3806		3.7046	1.7384	1.8238	3.0676	2.8602
	het	2.1394	1.6128	1.422	1.5814	2.1522		2.1992	1.8154	1.8116	1.597	2.0554		3.1938	2.7424	3.236	2.2604	4.3734		2.1528	1.9468	1.4338	2.1682	2.9438		2.6282	2.2952	3.0484	2.2678	3.5864		1.6462	1.5434	1.4134	2.0406	2.0516
	wt	2.3948	1.844	1.5368	1.8152	1.6514		1.821	0.9494	1.3406	1.2242	1.6528		1.7918	1.7194	1.367	1.5126	1.738		1.129	0.7082	0.6594	1.0058	1.1426		1.2264	1.0416	0.5018	1.3136	1.6496		1.1222	0.834	0.5314	0.6354	0.802
	wt	4.0016	3.515	3.0634	2.8426	3.3656		1.5202	0.9838	0.98	1.4686	1.809		2.1594	2.1882	2.1598	1.0738	2.257		1.1236	1.3184	1.269	1.0474	1.6466		1.4408	1.6338	1.5116	1.5474	1.6196		1.242	1.2072	1.0522	1.7652	1.5958
	wt	1.4264	1.2208	1.557	1.2836	1.533		1.5104	1.2602	0.535	0.9122	1.12		1.8878	1.9536	1.6074	2.0448	1.5824		1.4168	1.2968	1.13	1.1488	1.0926		2.9912	2.4794	2.7208	3.011	3.7096		0.9136	1.0138	0.7278	0.9104	1.6906
	wt	2.3982	1.7288	1.331	1.4872	1.7298		2.7078	2.0272	0.7346	1.1466	1.522		1.8152	1.1512	1.496	1.6344	1.581		4.7432	2.0338	1.3078	1.2522	1.0656		1.5288	1.4762	1.4744	1.2154	1.467		1.4196	1.163	1.0842	0.9664	1.172
	wt	1.8964	1.0558	0.8452	1.3108	1.5766		1.369	1.0948	1.1368	0.9708	0.706		2.1524	2.0188	1.3588	1.1	1.6614		1.199	1.1476	1.224	1.2274	1.0894		2.5358	1.7506	1.6716	1.4778	1.3516		3.518	3.1022	1.3656	1.105	1.5404
	wt	2.2968	2.3132	1.3376	2.037	2.6588		2.3314	1.5034	1.0602	1.3804	2.1032		2.6508	2.1334	1.8244	2.2012	2.6486		1.9958	1.5682	1.1706	1.4664	2.4374		1.5828	1.6282	1.2162	1.5096	1.9734		1.1686	1.3454	1.2282	1.1358	1.1186
	wt	2.2088	2.032	5.2624	2.3262	3.301		3.41375	3.4122	4.516	4.6188	2.7424		2.4532	2.4502	1.9866	1.9108	2.1142		2.7318	2.5386	1.7686	3.3346	2.8334		1.9342	1.271	0.8794	1.4642	1.5382		1.5976	0.9738	0.841	1.6082	1.7572
	wt	2.3846	1.9326	2.088	2.5398	3.7946		1.848	2.2682	1.4884	1.7996	2.6748		1.9854	1.765	1.5658	1.7536	2.5572		1.9686	1.563	1.2442	1.386	1.7098		2.1074	2.9718	1.7162	2.0718	2.8606		1.9058	2.1606	1.233	1.2946	1.8156
	wt	1.1594	0.8944	0.695	0.8798	1.0622		1.5286	1.3084	1.4026	1.0036	1.4478		1.9126	1.3234	1.1902	1.1262	1.6702		1.4374	1.1694	1.38	1.0438	1.2338		1.4774	1.9548	1.4824	1.7764	1.867		1.1606	1.1652	1.1056	1.229	1.5308
	WT	2.24078	1.8374	1.96849	1.8358	2.297		2.00557	1.64529	1.46602	1.61387	1.75311		2.08984	1.85591	1.61733	1.59527	1.97889		1.97169	1.48267	1.23929	1.43471	1.58347		1.86942	1.80082	1.46382	1.70969	2.00407		1.56089	1.44058	1.01878	1.18333	1.447
		0.266798	0.262991	0.472972	0.21752	0.331024		0.228359	0.267775	0.394998	0.387087	0.22385		0.0988023	0.138632	0.105602	0.141395	0.141826		0.38872	0.178895	0.0956511	0.243178	0.21671		0.194091	0.199934	0.204734	0.182977	0.259991		0.263465	0.24335	0.0895032	0.115694	0.113579
	HdhQ111/+	3.48231	3.65303	2.51937	2.43114	3.2696		3.66017	2.6156	1.80003	2.09046	2.78431		3.1175	2.50107	2.61877	2.6883	3.04347		2.50833	2.56947	2.14387	1.8146	2.39757		2.40023	2.19227	2.23247	2.40773	2.98093		2.87387	1.91467	1.69593	1.90667	2.54403
		0.484622	0.852002	0.386437	0.243701	0.405471		1.03734	0.794244	0.196268	0.252088	0.366206		0.359068	0.251388	0.440765	0.397687	0.374755		0.298877	0.414412	0.29592	0.210659	0.379521		0.332737	0.194331	0.284778	0.522011	0.326224		0.637106	0.237715	0.127229	0.344725	0.301032
	s2 accuracy	1	2	3	4		1	2	3	4		1	2	3	4		1	2	3	4		1	2	3	4		1	2	3	4
het	F	81.9876	28.2083	9	0		60.4406	8.21429	2.5	25.3333		92.1256	59.3168	17.0029	5.07937		40.8442	6.28205	12.8571	8.33333		45.933	24.0924	10.0794	7.5		47.6529	15.0201	5.33333	0
het	F	89.5066	74.6074	52.3929	31.6832		85.671	23.6443	8	12.3333		91.0882	68.3783	12.3971	20.775		74.7412	42.3127	3.8914	2		93.3019	56.837	18.9295	16.9296		73.5684	31.0213	8.97222	17.1919
het	F	95.5648	74.9384	41.9154	26.2778		87.8176	23.0812	6.80037	8.76263		*	*	*	*		*	*	*	*		*	*	*	*		*	*	*	*
het	M	96.1531	91.793	82.9655	84.8373		86.5299	34.9035	17.3333	18.1602		92.7904	78.4	50.1789	56.1111		88.0596	48.2057	17.4678	32.9737		92.9381	74.8642	50.3805	39.1644		69.3305	19.5965	10.9444	12.1212
het	F	83.6421	67.6413	48.5718	51.7143		45.8889	9.25	13.3333	25		82.314	32.5138	10.3571	4.31818		60.9683	14.4211	12.8571	14.1667		77.5649	42.6623	18.75	7.53247		56.9524	9.87777	18.3333	6.25
het	M	91.6193	45.9714	15.3104	0		87.3039	15.2686	13.1538	3.33333		77.1818	43.1576	14.1463	5		65.1346	14.0994	10.6667	0		92.2049	57.2462	14.5844	3.33333		65.0084	27.6691	17.7143	0
het	M	95.6012	88.8912	80.767	60.5313		87.2795	57.0095	24.3856	4.3956		80.9677	84.054	56.3043	23.4066		85.4475	36.9864	14.5251	9.83333		93.7162	80.8783	44.2998	18.0649		85.8975	38.5215	17.5534	0
wt	F	87.6585	84.1395	81.3897	74.6934		91.4681	51.2874	15.3234	4.7619		90.8495	84.8874	80.002	77.15		96.125	56.6472	15.9537	5.30526		88.0312	75.968	73.8364	45.6923		84.0636	40.0245	9.84332	1.05263
wt	M	95.6157	94.1423	83.9347	84.5506		93.6706	61.27	23.7061	8.19048		82.0658	74.5607	52.6863	50.6061		95.3696	53.2916	12.3501	6.61538		94.1096	93.6482	68.2234	63.3816		94.1052	60.3923	14.4445	25.6111
wt	F	88.821	83.2783	74.605	76.3676		80.2407	49.0095	13.6074	18.7013		74.0599	63.5499	54.5686	47.8554		94.9787	61.8904	17.7018	19.1015		91.4115	92.2201	85.95	90.7283		85.0964	43.7986	12.3285	0.909091
wt	F	91.5131	90.9069	77.6576	72.5699		87.5824	34.957	6.38596	2.85714		90.4348	73.1176	66.5667	48.3333		66.6725	17.026	12	10.2778		92.6521	90.6679	76.6962	80.044		92.5085	73.7174	24.1445	15.7847
wt	F	75.8211	73.4584	70.3547	68.7905		94.7143	74.6154	41.0442	30.1102		93.6573	85.4856	82.1648	73.9507		91.0819	80.233	51.5941	43.7461		94.5209	86.7119	64.7261	56.5805		65.6227	33.2894	16.9444	9
wt	F	92.0814	93.0431	79.3262	70.084		87.4153	68.9139	26.2472	0		90.3164	80.8995	63.8728	33.7094		89.6136	27.6705	5.83009	0		92.3956	92.2531	90.8619	85.8129		91.7487	84.3139	46.0266	32.6895
wt	M	77.355	18.9394	2	0		43.5556	28.3586	8.33333	0		93.154	73.7416	49.467	25.837		78.6222	38.9482	3.125	25		88.9156	64.2792	34.524	19.9423		70.4242	38.1579	7.80543	0
wt	M	82.6524	74.5088	39.6732	27.6597		85.5184	59.7077	23.0769	12.5238		94.9867	87.2558	69.984	50.5641		87.2783	50.5801	22.5504	6.09524		94.9434	89.6889	71.4026	66.5739		67.9853	36.4339	22.987	10.0233
wt	M	91.3176	83.8491	87.8172	78.0804		97.2146	65.8232	28.3983	12.5222		91.4642	89.0715	73.823	73.2646		94.2872	67.346	24.6516	33.0357		86.3658	80.4417	69.1556	36.2295		89.8436	52.6558	22.7288	8.85294
	WT	86.9818	77.3629	66.3065	61.4218		84.5978	54.8825	20.6803	9.96301		88.9987	79.1744	65.9039	53.4745		88.2255	50.4037	18.4174	16.5752		91.4829	85.0977	70.5974	60.5539		82.3776	51.4204	19.6948	11.547
		2.29644	7.7015	9.30146	9.41194		5.41627	5.1613	3.64319	3.27996		2.23408	2.81444	3.94487	6.01		3.25647	6.58093	4.76317	4.91172		1.02061	3.26639	5.32052	7.86187		3.77255	5.98417	3.83878	3.79228
	HdhQ111/+	90.5821	67.4359	47.2747	36.4348		77.2759	24.4816	12.2152	13.9026		86.0779	60.9701	26.7311	19.115		69.1992	27.0512	12.0442	11.2178		82.6099	56.0967	26.1706	15.4208		66.4017	23.6177	13.1418	5.92719
		2.211	8.6752	10.844	11.89		6.42992	6.45653	2.75127	3.46037		2.74565	8.20838	8.46751	8.1753		7.16173	7.15952	1.87312	4.841		7.76112	8.51072	6.86891	5.3044		5.42456	4.3674	2.23985	3.00421
	s2 rt	1	2	3	4		1	2	3	4		1	2	3	4		1	2	3	4		1	2	3	4		1	2	3	4
het	F	0.9702	1.6776	2.308	*		1.1072	2.234	6.666	9.52833		0.6728	1.1226	1.8516			0.835			3.174		0.933	1.68975	2.68167	2.4425		1.46	1.518	3.2155
het	F	0.7004	1.1308	1.369	1.6754		0.6872	1.5366	5.063	13.9427		0.6354	1.0378	1.5128	1.867		0.7584	1.169	6.463	2.074		0.6588	1.0594	2.3744	2.0004		0.8472	1.333	8.081	6.22175
het	F	0.6072	0.9918	1.2334	1.7988		0.5318	1.261	13.7797	16.233		*	*	*	*		*	*	*	*		*	*	*	*		*	*	*	*
het	M	0.6118	0.86	1.1842	1.4062		0.6134	1.032	2.7375	7.74867		0.6126	1.0786	1.4624	1.6488		0.5464	1.062	2.23575	5.21275		0.8218	1.3404	1.7586	1.8246		0.6674	1.1216	5.20833	3.776
het	F	0.8626	1.2698	1.6508	2.203		0.792	1.902	4.395	*		0.8804	1.9614	1.846	2.103		0.8494	7.4318	6.421	*		1.0034	1.8932	1.878	1.97933		1.089	9.13567	27.017	7.812
het	M	0.539	1.0716	1.4498	*		0.5652	1.1912	11.5076	14.705		0.5988	1.1386	1.27525	*		0.5222	1.2692	12.5245	*		0.5904	0.9326	1.1758	0.917		0.573	2.1318	7.2385	*
het	M	0.523	0.7896	1.1466	1.4002		0.4842	0.7668	1.076	2.66433		0.6042	0.7732	1.11325	1.318		0.472	0.8468	1.27225	8.19633		0.6284	0.9726	1.3212	1.624		0.5128	0.9014	1.294	*
wt	F	0.531	0.8258	1.0294	1.1958		0.4686	0.6938	0.96075	14.197		0.5618	0.8594	1.1384	1.3482		0.4368	0.7156	1.481	2.05		0.5358	0.9462	1.3296	1.339		0.4726	0.7216	2.8856	3.891
wt	M	0.5054	0.7808	1.0322	1.2062		0.448	0.7332	1.738	1.6215		0.5212	0.7578	0.9034	1.1295		0.4526	0.803	1.499	12.469		0.474	0.7098	1.1142	1.2484		0.4332	0.6276	0.9124	5.0382
wt	F	0.4972	0.6966	0.8896	1.0496		0.4502	0.7086	1.0934	4.454		1.074	0.7422	0.9465	1.159		0.4264	0.6274	1.0506	6.553		0.675	0.9544	1.232	1.4398		0.479	0.9262	1.35475	2.5
wt	F	0.6734	0.8674	1.0918	1.2976		0.6648	1.1626	2.574	*		0.5946	0.8858	1.1194	1.275		0.6086	1.1184	3.74833	*		0.5438	0.7954	1.033	1.1254		0.4444	0.5728	0.7572	0.905
wt	F	0.489	0.76575	0.805	0.969		0.4266	0.7072	1.001	3.511		0.5402	0.9002	1.1326	1.1774		0.4316	0.6098	1.0466	2.5918		0.6082	1.0238	1.1346	1.2828		0.6174	1.0824	11.2008	26.333
wt	F	0.5638	0.8266	1.0904	1.312		0.4928	0.7418	0.9364	*		0.5702	0.882	1.1754	1.3288		0.4926	0.7844	6.9215	*		0.545	0.8592	1.1238	1.1442		0.4266	0.57	0.9932	2.5612
wt	M	0.702	1.5594	1.367	*		0.7556	2.1272	*	*		0.5478	0.8526	1.1292	*		0.5088	0.716	*	*		0.5122	0.7948	1.1405	1.34433		0.5808	0.876	1.7345	*
wt	M	0.5584	0.7356	0.974	1.4088		0.4828	0.691	1.4845	4.24133		0.5014	0.7294	0.9368	1.2922		0.4934	0.7316	1.3632	6.247		0.5776	0.8304	1.1234	1.5232		0.5638	1.0366	3.093	15.467
wt	M	0.4196	0.5642	0.7294	0.96		0.4374	0.6368	0.92	1.32967		0.4734	0.7072	1.001	1.2374		0.4342	0.6716	1.0432	1.6882		0.4972	0.6852	0.9476	1.153		0.4908	0.7082	1.074	3.2775
	WT	0.548867	0.846906	1.00098	1.17488		0.514089	0.911356	1.33851	4.89242		0.598289	0.812956	1.05363	1.24344		0.476111	0.753089	2.26918	5.2665		0.552089	0.844356	1.13097	1.2889		0.500956	0.791267	2.66727	7.49661
		0.0299175	0.093896	0.062059	0.0588968		0.038465	0.160552	0.205325	1.93642		0.0607003	0.0257197	0.0351093	0.0287056		0.0195433	0.0504337	0.73618	1.68124		0.0204099	0.0378934	0.0360126	0.0458056		0.0231514	0.0651452	1.10372	3.12809
	HdhQ111/+	0.687743	1.11303	1.4774	1.69672		0.683	1.41766	6.46068	10.8037		0.667367	1.18537	1.51022	1.7342		0.6639	2.35576	5.7833	4.66427		0.772633	1.31466	1.86494	1.79797		0.858233	2.69024	8.67572	5.93658
		0.0640008	0.112194	0.153329	0.148243		0.0806149	0.19293	1.74682	2.09571		0.0440172	0.16446	0.121707	0.166874		0.0691198	1.27094	1.99057	1.34495		0.0703227	0.163727	0.238652	0.207876		0.14749	1.30041	3.80854	1.17379
						s1	s1	s2	s2		s1	s1	s2	s2		s1	s1	s2	s2
			S2 acc predict			unpredictable	predictable	unpredictable	predictable		unpredictable	predictable	unpredictable	predictable		unpredictable	predictable	unpredictable	predictable
				het	F	28.8828	26.6123	12.9365	1.42857		54.8883	65.5959	10	5.55556		22.6874	26.6111	17.4603	12.7222
				het	F	73.6608	76.4149	19.8635	28.2407		68.2246	69.1111	35.877	56.3225		51.4638	63.8081	23.1063	41.374
				het	F	71.336	80.3114	9.22648	41.417		*	*	*	*		*	*	*	*
				het	M	91.4733	92.2702	37.1897	31.7939		87.9318	67.3107	42.6062	56.0547		79.288	69.6192	29.7222	9.40224
				het	F	58.2504	82.7262	9.72222	8.57143		25.9982	41.3405	11.3294	19.2381		42.3137	44.1775	7.93651	12.8571
				het	M	27.0162	68.6857	6.45634	28.3846		22.1587	63.5185	9.28571	19.4545		29.2755	84.6424	3.90977	53.8974
				het	M	82.9032	96.0183	40.9786	78.3202		71.5479	95.7242	35.4444	39.2771		67.251	96.0982	32.1539	46.0723
				wt	F	81.9788	86.9325	44.9323	62.6494		90.6449	77.8654	58.6331	54.3696		77.7085	73.797	37.8925	42.7119
				wt	M	91.3597	97.6471	60.2871	63.0549		68.2073	90.6349	61.071	45.7853		90.8364	97.2963	46.2518	79.4756
				wt	F	79.6335	87.454	24.6405	75.6932		57.1748	80.2462	61.6071	63.0353		93.0573	91.3204	44.6974	42.5661
				wt	F	86.6705	95.3028	40.9766	29.0529		77.7701	69.0488	18.4076	14.5952		91.3161	89.783	61.6262	89.8531
				wt	F	74.7091	72.0722	73.9709	75.2114		87.7263	83.3068	74.3069	88.0701		86.1618	87.5544	45.1978	18.8333
				wt	F	89.3742	97.0119	56.684	84.4897		80.8213	82.2208	31.8317	22.1118		90.8964	93.9739	75.7498	95.8471
				wt	M	17.8881	20.5952	21.1905	49		58.6102	91.619	18.2493	61.7094		65.9116	62.0963	34.246	47.2143
				wt	M	58.734	95.7517	45.8291	75.2116		78.0425	95.8671	44.525	57.8268		84.8915	95.4926	36.8478	36.4444
				wt	M	80.5436	88.0519	46.6967	86.6129		82.9247	97.1323	49.5543	88.8285		78.0192	83.3493	50.0709	53.5031
					WT	73.4324	82.3132	46.1342	66.7751		75.7691	85.3268	46.4651	55.148		84.311	86.0737	48.0645	56.2721
						7.65187	8.16087	5.52658	6.1226		3.99222	3.06961	6.64228	8.4614		2.97442	3.82537	4.40565	8.73094
					HdhQ111/+	61.9318	74.7199	19.4819	31.1652		55.1249	67.1002	24.0905	32.6504		48.7132	64.1594	19.0482	29.3875
						9.59092	8.7432	5.32012	9.43665		10.7282	7.07595	6.30142	8.64136		8.91096	10.4542	4.6809	8.11005
						s1	s1	s2	s2		s1	s1	s2	s2		s1	s1	s2	s2
						unpredictable	predictable	unpredictable	predictable		unpredictable	predictable	unpredictable	predictable		unpredictable	predictable	unpredictable	predictable
					F	1.4574	2.7004	2.688	1.483		1.2488	1.0068	*	*		1.60867	1.74425	1.244	4.066
					F	1.0768	1.3054	1.7574	1.3505		1.1574	0.962	1.323	1.187		1.1614	1.003	1.224	1.507
					F	0.8754	1.1478	1.31525	1.2496		*	*	*	*		*	*	*	*
					M	0.9708	0.9314	1.0326	1.0738		1.041	1.2002	1.1108	1.0464		1.2696	1.468	1.2712	0.9962
					F	1.4812	1.20275	1.8465	2.136		1.993	1.8366	18.0198	3.68425		1.897	1.9278	18.1315	4.789
					M	1.0232	1.0224	3.36575	1.0688		2.723	1.0488	8.022	21.6548		1.27175	0.8616	0.943	2.1296
					M	0.886	0.7776	0.8662	0.7316		0.856	0.71	0.8824	0.831		1.1398	0.8726	0.9358	0.8764
					F	0.7774	0.766	0.6802	0.8412		0.7942	0.9908	0.6836	0.7632		0.8948	1.039	0.6464	0.8552
					M	0.795	0.8122	0.747	0.7284		0.7656	0.7564	0.716	0.984		0.703	0.7218	0.6866	0.588
					F	0.7035	0.7468	0.713	0.7054		0.687	0.7426	0.6686	0.585		0.8776	1.0668	0.7866	1.1746
					F	0.8842	1.0284	1.0622	1.456		0.7976	1.1142	0.76375	23.6564		0.7686	0.8456	0.63025	0.531
					F	0.681	0.8625	0.7244	0.684		0.8428	1.0346	0.6468	0.5776		0.9308	1.1788	0.9726	2.8238
					F	0.791	0.8444	0.7052	0.7804		0.8456	0.937	0.7384	0.9772		0.7834	0.9768	0.5748	0.565
					M	1.371	1.3366	1.0285	2.453		0.9382	0.8046	8.2162	0.7182		0.7572	0.853	1.6112	0.8882
					M	0.7974	0.6708	0.7878	0.64		0.7774	0.7012	0.7734	0.7002		0.803	0.8588	0.9558	1.2974
					M	0.5992	0.5984	0.6784	0.6154		0.7472	0.6684	0.6754	0.6704		0.7442	0.6332	0.7264	0.6904
					WT	0.822189	0.851789	0.791856	0.989311		0.799511	0.861089	1.54246	3.29247		0.806956	0.9082	0.843406	1.04596
						0.0738915	0.0729645	0.0492629	0.201711		0.0236581	0.0537022	0.834345	2.54596		0.0256328	0.0577313	0.106506	0.23963
					HdhQ111/+	1.11011	1.29825	1.83881	1.29904		1.5032	1.1274	5.87159	5.68068		1.39137	1.31288	3.95825	2.39403
						0.0965725	0.242977	0.342589	0.16656		0.291239	0.156052	3.32001	4.02707		0.122228	0.189894	2.83532	0.674419
